# Supplementary material for: Overexpression of an Antioxidant Enzyme APX1 in cpr5 Mutant Restores its Pleiotropic Growth Phenotype
Source: Antioxidants (Basel). 2023 Jan 28;12(2):301. doi: 10.3390/antiox12020301 (PMC9952838; doi:10.3390/antiox12020301)
Supplement: Supplementary file 1 [file antioxidants-12-00301-s001.zip]

Archive with 1 entries (1 files):
- antioxidants-2113921-supplementary.pdf
